# Supplementary material for: TLR4 as a Potential Target of Me-PFOSA-AcOH Leading to Cardiovascular Diseases: Evidence from NHANES 2013–2018 and Molecular Docking
Source: Toxics. 2024 Sep 25;12(10):693. doi: 10.3390/toxics12100693 (PMC11511422; doi:10.3390/toxics12100693)
Supplement: Supplementary file 1 [file toxics-12-00693-s001.zip]

Archive with 1 entries (1 files):
- toxics-3174105-supplementary.pdf
